# Supplementary material for: Comparison of Lower Genital Tract Microbiota in HIV-Infected and Uninfected Women from Rwanda and the US
Source: PLoS One. 2014 May 9;9(5):e96844. doi: 10.1371/journal.pone.0096844 (PMC4016010; doi:10.1371/journal.pone.0096844)
Supplement: Table S1 — Prevalence of all 86 observed genera. (XLSX) [file pone.0096844.s001.xlsx]

## Sheet: S1
		Rwanda	US		RW+	RW-	US+	US-
		N=40	N=46		N=18	N=22	N=36	N=10
Avg. # sequences (range)					3563 (491-7016)	579 (249-1683)	3857 (895-7866)	1412 (224-2707)
# genera observed		53	69		24	66	49	24
Genus	Overall Prevalence†	Prevalence†		P value*	Prevalence†				P value*
Observed in both countries (n=36)
Observed in all groups (n=12)
Lactobacillus	74	70	78		67	73	81	70
Prevotella	56	53	59		44	59	58	60
Gardnerella	55	58	52		50	64	53	50
Atopobium	42	43	41		39	45	44	30
Sneathia	37	35	39		39	32	39	40
Megasphaera	30	20	39	0.063	17	23	36	50
Parvimonas	26	23	28		22	23	33	10
Mycoplasma	14	23	7	0.058	39	9	6	10	0.011
Porphyromonas	14	15	13		17	14	11	20
Mobiluncus	13	5	20	0.056	6	5	14	40	0.053
Dialister	10	8	13		11	5	8	30
Proteiniphilum	9	8	11		11	5	11	10
Observed in 3 groups (n=13)
Lachnobacterium	22	8	35	0.003		14	28	60	0.001
Syntrophococcus	9	5	13			9	11	20
Telmatospirillum	6	5	7			9	3	20
Allisonella	19	5	30	0.004	11		31	30	0.008
Asaccharobacter	14	8	20		17		22	10	0.075
Anaerotruncus	6	3	9		6		8	10
Peptoniphilus	22	23	22		11	32	28
Anaerococcus	13	18	9		11	23	11
Gemella	13	18	9		17	18	11
Aerococcus	10	8	13		6	9	17
Fusobacterium	9	15	4		17	14	6
Peptostreptococcus	7	8	7		11	5	8
Ureaplasma	7	10	4		11	9	6
Observed in 1 group per country (n=11)
Propionibacterium	12	3	20	0.017		5	25		0.016
Escherichia/Shigella	7	3	11			5	14
Streptococcus	7	8	7			14	8
Finegoldia	6	8	4			14	6
Anaerosphaera	5	8	2			14	3
Chryseobacterium	5	5	4			9	6
Acinetobacter	3	3	4			5	6
Actinomyces	3	3	4			5	6
Bifidobacterium	3	3	4			5	6
Staphylococcus	3	5	2			9	3
Peptococcus	2	3	2		6		3
Observed in US only (n=33)
Phocaeicola	6		11	0.058			8	20	0.094
Albimonas	5		9				3	30	0.006
Perexilibacter	3		7				6	10
Catonella	2		4					20	0.012
Pelomonas	1		2					10
Shuttleworthia	1		2					10
Citrobacter	8		15	0.013			19		0.022
Achromobacter	7		13	0.028			17		0.061
Enterobacter	6		11	0.058			14
Comamonas	2		4				6
Hydrogenoanaerobacterium	2		4				6
Sporanaerobacter	2		4				6
Sporobacterium	2		4				6
Anaeroglobus	1		2				3
Bacillariophyta	1		2				3
Brevundimonas	1		2				3
Butyricicoccus	1		2				3
Delftia	1		2				3
Herbaspirillum	1		2				3
Hippea	1		2				3
Labedella	1		2				3
Jonquetella	1		2				3
Oscillibacter	1		2				3
Paralactobacillus	1		2				3
Pseudomonas	1		2				3
Rhodococcus	1		2				3
Rhodothermus	1		2				3
Roseburia	1		2				3
Salinihabitans	1		2				3
Salmonella	1		2				3
Sphingomonas	1		2				3
Stenotrophomonas	1		2				3
Streptophyta	1		2				3
Observed in Rwanda only (n=17)
Veillonella	3	8		0.097	6	9
Eggerthella	6	13		0.019		23			0.002
Arcanobacterium	2	5				9
Corynebacterium	2	5				9
Oceanibaculum	2	5				9
Acetivibrio	1	3				5
Acetobacter	1	3				5
Bacteroides	1	3				5
Campylobacter	1	3				5
Granulicatella	1	3				5
Hallella	1	3				5
Helcococcus	1	3				5
Klebsiella	1	3				5
Raoultella	1	3				5
Rikenella	1	3				5
Streptobacillus	1	3				5
Xylanibacter	1	3				5
† Percentage of women with genital microbiota having ≥1% of sequences corresponding to each genus listed. A blank cell indicates percentage equals zero.
* Reported P values were obtained from Fisher's exat tests (only P values <0.10 are shown)
