# Supplementary material for: Comparison of Lower Genital Tract Microbiota in HIV-Infected and Uninfected Women from Rwanda and the US
Source: PLoS One. 2014 May 9;9(5):e96844. doi: 10.1371/journal.pone.0096844 (PMC4016010; doi:10.1371/journal.pone.0096844)
Supplement: Table S2 — Prevalence of Lactobacillus spp. (XLSX) [file pone.0096844.s002.xlsx]

## Sheet: S2
		Rwanda	US		RW+	RW-	US+	US-
		N=40	N=46		N=18	N=22	N=36	N=10
Species	Overall Prevalence†	Prevalence†		P value*	Prevalence†				P value*
L. iners	67	58	76	0.11	50	64	78	70	0.21
L. crispatus	29	28	30	0.82	11	41	28	40	0.17
L. jensenii	22	20	24	0.8	17	23	22	30	0.85
L. gasseri	15	20	11	0.37	11	27	14	0	0.26
L. vaginalis	13	20	7	0.1	11	27	8	0	0.14
L. other	57	53	61	0.51	39	64	64	50	0.3
† Percentage of women with genital microbiota having ≥1% of sequences corresponding to each species listed.
* Reported P values were obtained from Fisher's exat tests
